# Supplementary material for: Contributions to the knowledge of the Chinese Primeuchroeus Linsenmaier, 1968 (Hymenoptera, Chrysididae), with a key to species
Source: Zookeys. 2014 Jan 23;(373):43–56. doi: 10.3897/zookeys.373.6556 (PMC3909806; doi:10.3897/zookeys.373.6556)
Supplement: XML Treatment for Primeuchroeus [file zookeys.373.6556-treatment1.xml]

<!DOCTYPE tp:taxon-treatment
  PUBLIC "-//TaxonX//DTD Taxonomic Treatment Publishing DTD v0 20100105//EN" "tax-treatment-NSO.dtd">
<tp:taxon-treatment xmlns:tp="http://www.plazi.org/taxpub"><tp:treatment-meta><mixed-citation publication-type="journal"><person-group><name><surname>Wei</surname><given-names>Na-sen</given-names></name><name><surname>Rosa</surname><given-names>Paolo</given-names></name><name><surname>Xu</surname><given-names>Zai-fu</given-names></name></person-group><article-title>Contributions to the knowledge of the Chinese <italic>Primeuchroeus</italic> Linsenmaier, 1968 (Hymenoptera, Chrysididae), with a key to species</article-title><source>Zookeys</source><day>23</day><month>1</month><year>2014</year><volume>2014</volume><issue>373</issue><fpage>43</fpage><lpage>56</lpage><pub-id pub-id-type="doi">10.3897/zookeys.373.6556</pub-id></mixed-citation></tp:treatment-meta><tp:nomenclature><label>Genus</label><tp:taxon-name>
                        <tp:taxon-name-part taxon-name-part-type="genus">Primeuchroeus</tp:taxon-name-part>
                        <object-id xmlns:xlink="http://www.w3.org/1999/xlink" xlink:type="simple">http://species-id.net/wiki/Primeuchroeus</object-id>
                    </tp:taxon-name><tp:taxon-authority>Linsenmaier, 1968</tp:taxon-authority><tp:nomenclature-citation-list><tp:nomenclature-citation><tp:taxon-name>Primeuchroeus</tp:taxon-name><comment><xref ref-type="bibr" rid="B5">Linsenmaier 1968</xref>: 38. Type species: <italic><tp:taxon-name>Chrysis papuana</tp:taxon-name></italic><xref ref-type="bibr" rid="B9">Mocsáry 1899</xref>. <xref ref-type="bibr" rid="B6">Linsenmaier 1982</xref>: 325; <xref ref-type="bibr" rid="B2">Bohart 1988</xref>: 21; <xref ref-type="bibr" rid="B4">Kimsey and Bohart 1991</xref>: 535; <xref ref-type="bibr" rid="B3">Kim 2013</xref>: 95.</comment></tp:nomenclature-citation><tp:nomenclature-citation><tp:taxon-name>Papuachrysis</tp:taxon-name><comment><xref ref-type="bibr" rid="B5">Linsenmaier 1968</xref>: 52. Type species: <italic><tp:taxon-name>Chrysis alces</tp:taxon-name></italic><xref ref-type="bibr" rid="B5">Linsenmaier 1968</xref>. Synonymized by <xref ref-type="bibr" rid="B4">Kimsey and Bohart 1991</xref>.</comment></tp:nomenclature-citation></tp:nomenclature-citation-list></tp:nomenclature><tp:treatment-sec sec-type="Diagnosis"><title>Diagnosis.</title><p>Scapal basin usually with fine transverse striae (<xref ref-type="fig" rid="F2">Figs 3</xref>, <xref ref-type="fig" rid="F4">12</xref>, <xref ref-type="fig" rid="F6">21</xref>, <xref ref-type="fig" rid="F8">30</xref>). TFC often down-curved crescent, sometimes apparently double (<xref ref-type="fig" rid="F6">Figs 21</xref>, <xref ref-type="fig" rid="F8">30</xref>), rarely flat or absent (<xref ref-type="fig" rid="F2">Figs 3</xref>, <xref ref-type="fig" rid="F4">12</xref>). Subgenal area defined by carina. Mesopleuron without scrobal sulcus (<xref ref-type="fig" rid="F2">Figs 6</xref>, <xref ref-type="fig" rid="F4">15</xref>, <xref ref-type="fig" rid="F6">24</xref>, <xref ref-type="fig" rid="F8">33</xref>). Forewing with Rs short and ending abruptly (<xref ref-type="fig" rid="F2">Figs 5</xref>, <xref ref-type="fig" rid="F4">14</xref>, <xref ref-type="fig" rid="F8">32</xref>), or Rs long and <!--PageBreak-->nearly complete (<xref ref-type="fig" rid="F6">Fig. 23</xref>). Lateral margin of T-III edentate (<xref ref-type="fig" rid="F2">Figs 9</xref>, <xref ref-type="fig" rid="F4">18</xref>, <xref ref-type="fig" rid="F8">36</xref>), dentate, or convex basally (<xref ref-type="fig" rid="F6">Fig. 27</xref>). Apex of T-III usually round (<xref ref-type="fig" rid="F2">Figs 7</xref>, <xref ref-type="fig" rid="F4">16</xref>, <xref ref-type="fig" rid="F8">34</xref>) or obtusely angled medially (<xref ref-type="fig" rid="F6">Fig. 25</xref>), rarely tridentate. Female T-IV with coarse transverse ridges.</p></tp:treatment-sec><tp:treatment-sec sec-type="Key to the Chinese species of Primeuchroeus Linsenmaier"><title>Key to the Chinese species of <italic><tp:taxon-name>Primeuchroeus</tp:taxon-name></italic> Linsenmaier</title><table-wrap content-type="key" position="anchor" orientation="portrait"><table><tbody><tr><td rowspan="1" colspan="1">1</td><td rowspan="1" colspan="1">Forewing with Rs long, about two times as long as stigma, and bent sharply in the middle (<xref ref-type="fig" rid="F6">Fig. 23</xref>); lateral margin of T-III convex, with a small tooth basally (<xref ref-type="fig" rid="F6">Fig. 27</xref>)</td><td rowspan="1" colspan="1"><italic><tp:taxon-name>Primeuchroeus kansitakuanus</tp:taxon-name></italic> (Tsuneki)</td></tr><tr><td rowspan="1" colspan="1">–</td><td rowspan="1" colspan="1">Forewing with Rs short, about half as long as stigma, and ending obtusely (<xref ref-type="fig" rid="F2">Figs 5</xref>, <xref ref-type="fig" rid="F4">14</xref>, <xref ref-type="fig" rid="F8">32</xref>); lateral margin of T-III nearly straight, without tooth basally (<xref ref-type="fig" rid="F2">Figs 9</xref>, <xref ref-type="fig" rid="F4">18</xref>, <xref ref-type="fig" rid="F8">36</xref>)</td><td rowspan="1" colspan="1">2</td></tr><tr><td rowspan="1" colspan="1">2</td><td rowspan="1" colspan="1">TFC absent (<xref ref-type="fig" rid="F2">Figs 3</xref>, <xref ref-type="fig" rid="F4">12</xref>); pronotum with an obtuse angle on each lateral margin (<xref ref-type="fig" rid="F2">Figs 4</xref>, <xref ref-type="fig" rid="F4">13</xref>)</td><td rowspan="1" colspan="1"><italic><tp:taxon-name>Primeuchroeus crassiceps</tp:taxon-name></italic> (Tsuneki)</td></tr><tr><td rowspan="1" colspan="1">–</td><td rowspan="1" colspan="1">TFC distinct and double (<xref ref-type="fig" rid="F8">Fig. 30</xref>); pronotum with an indistinct angle on each lateral margin (<xref ref-type="fig" rid="F8">Fig. 31</xref>)</td><td rowspan="1" colspan="1"><italic><tp:taxon-name>Primeuchroeus yongdaerianus</tp:taxon-name></italic> Kim</td></tr></tbody></table></table-wrap></tp:treatment-sec><tp:treatment-sec><!--Section generated to contain objects referenced in tp:taxon-treatment.--><fig id="F2" position="float" orientation="portrait"><label>Figures 3–9.</label><caption><p><italic><tp:taxon-name>Primeuchroeus crassiceps</tp:taxon-name></italic> (Tsuneki, 1970), female from Yunnan. <bold>3</bold> Head, anterior view <bold>4</bold> head, pronotum, mesonotum, metanotum, and propodeum, dorsal view <bold>5</bold> forewing <bold>6</bold> pronotum, mesopleuron and metapleuron, lateral view <bold>7</bold> metasoma, dorsal view <bold>8</bold> metasoma, ventral view <bold>9</bold> T-II and T-III, lateral view.</p></caption><graphic xmlns:xlink="http://www.w3.org/1999/xlink" xlink:href="ZooKeys-373-043-g002.jpg" position="float" orientation="portrait" xlink:type="simple"/></fig><fig id="F4" position="float" orientation="portrait"><label>Figures 12–18.</label><caption><p><italic><tp:taxon-name>Primeuchroeus crassiceps</tp:taxon-name></italic> (Tsuneki, 1970), male from Yunnan. <bold>12</bold> Head, anterior view <bold>13</bold> head, pronotum, mesonotum, metanotum, and propodeum, dorsal view <bold>14</bold> forewing <bold>15</bold> pronotum, mesopleuron and metapleuron, lateral view <bold>16</bold> metasoma, dorsal view <bold>17</bold> metasoma, ventral view <bold>18</bold> T-II and T-III, lateral view.</p></caption><graphic xmlns:xlink="http://www.w3.org/1999/xlink" xlink:href="ZooKeys-373-043-g004.jpg" position="float" orientation="portrait" xlink:type="simple"/></fig><fig id="F6" position="float" orientation="portrait"><label>Figures 21–27.</label><caption><p><italic><tp:taxon-name>Primeuchroeus kansitakuanus</tp:taxon-name></italic> (Tsuneki, 1970), female from Guizhou. <bold>21</bold> Head, anterior view <bold>22</bold> pronotum, mesonotum, metanotum, and propodeum, dorsal view <bold>23</bold> forewing <bold>24</bold> pronotum, mesopleuron and metapleuron, lateral view <bold>25</bold> metasoma, dorsal view <bold>26</bold> metasoma, ventral view <bold>27</bold> T-II and T-III, lateral view.</p></caption><graphic xmlns:xlink="http://www.w3.org/1999/xlink" xlink:href="ZooKeys-373-043-g006.jpg" position="float" orientation="portrait" xlink:type="simple"/></fig><fig id="F8" position="float" orientation="portrait"><label>Figures 30–36.</label><caption><p><italic><tp:taxon-name>Primeuchroeus yongdaerianus</tp:taxon-name></italic> Kim, 2013, female from Yunnan. <bold>30</bold> Head, anterior view <bold>31</bold> head, pronotum, mesonotum, metanotum, and propodeum, dorsal view <bold>32</bold> forewing <bold>33</bold> pronotum, mesopleuron and metapleuron, lateral view <bold>34</bold> metasoma, dorsal view <bold>35</bold> metasoma, ventral view <bold>36</bold> T-II and T-III, lateral view.</p></caption><graphic xmlns:xlink="http://www.w3.org/1999/xlink" xlink:href="ZooKeys-373-043-g008.jpg" position="float" orientation="portrait" xlink:type="simple"/></fig></tp:treatment-sec><ref-list><ref id="B5"><mixed-citation xmlns:xlink="http://www.w3.org/1999/xlink" xlink:type="simple"><person-group><name name-style="western"><surname>Linsenmaier</surname><given-names>W</given-names></name></person-group> (<year>1968</year>) <article-title>Revision der familie Chrysididae (Hymenoptera).</article-title><source>Zweiter Nachtrag Mitteilungen der Schweizerischen Entomologischen Gesellschaft</source><volume>41</volume>: <fpage>1</fpage>-<lpage>144</lpage>.</mixed-citation></ref><ref id="B9"><mixed-citation xmlns:xlink="http://www.w3.org/1999/xlink" xlink:type="simple"><person-group><name name-style="western"><surname>Mocsáry</surname><given-names>A</given-names></name></person-group> (<year>1899</year>) <article-title>Species chrysididarum novae in collectione musaei nationalis Hungarici.</article-title><source>Természetrajzi Fúzetek</source><volume>22</volume>: <fpage>483</fpage>-<lpage>494</lpage>.</mixed-citation></ref><ref id="B6"><mixed-citation xmlns:xlink="http://www.w3.org/1999/xlink" xlink:type="simple"><person-group><name name-style="western"><surname>Linsenmaier</surname><given-names>W</given-names></name></person-group> (<year>1982</year>) <article-title>Neue Chrysididae aus Indo-Australien (Hymenoptera).</article-title><source>Entomofauna</source><volume>3</volume>(<issue>21</issue>): <fpage>323</fpage>-<lpage>347</lpage>.</mixed-citation></ref><ref id="B2"><mixed-citation xmlns:xlink="http://www.w3.org/1999/xlink" xlink:type="simple"><person-group><name name-style="western"><surname>Bohart</surname><given-names>RM</given-names></name></person-group> (<year>1988</year>) <article-title>A key to species of the genus <italic>Primeuchroeus</italic> and descriptions of new species (Hymenoptera: Chrysididae).</article-title><source>Insecta Mundi</source><volume>2</volume>(<issue>1</issue>): <fpage>21</fpage>-<lpage>27</lpage>.</mixed-citation></ref><ref id="B4"><mixed-citation xmlns:xlink="http://www.w3.org/1999/xlink" xlink:type="simple"><person-group><name name-style="western"><surname>Kimsey</surname><given-names>LS</given-names></name><name name-style="western"><surname>Bohart</surname><given-names>RM</given-names></name></person-group> (<year>1991</year>) <source>The Chrysidid Wasps of the World.</source><publisher-name>Oxford University Press</publisher-name>, <publisher-loc>New York</publisher-loc>, <lpage>652</lpage> pp.</mixed-citation></ref><ref id="B3"><mixed-citation xmlns:xlink="http://www.w3.org/1999/xlink" xlink:type="simple"><person-group><name name-style="western"><surname>Kim</surname><given-names>JK</given-names></name></person-group> (<year>2013</year>) <article-title>Description of a new species of the genus <italic>Primeuchroeus</italic> Linsenmaier, 1968 (Hymenoptera, Chrysididae) from Korea and redescription of <italic>P. malayensis</italic> (Linsenmaier, 1982).</article-title><source>Zootaxa</source><volume>3686</volume>(<issue>1</issue>): <fpage>95</fpage>-<lpage>98</lpage>. doi: <ext-link ext-link-type="uri" xlink:href="http://dx.doi.org/10.11646/zootaxa.3686.1.7" xlink:type="simple">10.11646/zootaxa.3686.1.7</ext-link></mixed-citation></ref></ref-list></tp:taxon-treatment>
