# Supplementary material for: Contributions to the knowledge of the Chinese Primeuchroeus Linsenmaier, 1968 (Hymenoptera, Chrysididae), with a key to species
Source: Zookeys. 2014 Jan 23;(373):43–56. doi: 10.3897/zookeys.373.6556 (PMC3909806; doi:10.3897/zookeys.373.6556)
Supplement: XML Treatment for Primeuchroeus crassiceps [file zookeys.373.6556-treatment2.xml]

<!DOCTYPE tp:taxon-treatment
  PUBLIC "-//TaxonX//DTD Taxonomic Treatment Publishing DTD v0 20100105//EN" "tax-treatment-NSO.dtd">
<tp:taxon-treatment xmlns:tp="http://www.plazi.org/taxpub"><tp:treatment-meta><mixed-citation publication-type="journal"><person-group><name><surname>Wei</surname><given-names>Na-sen</given-names></name><name><surname>Rosa</surname><given-names>Paolo</given-names></name><name><surname>Xu</surname><given-names>Zai-fu</given-names></name></person-group><article-title>Contributions to the knowledge of the Chinese <italic>Primeuchroeus</italic> Linsenmaier, 1968 (Hymenoptera, Chrysididae), with a key to species</article-title><source>Zookeys</source><day>23</day><month>1</month><year>2014</year><volume>2014</volume><issue>373</issue><fpage>43</fpage><lpage>56</lpage><pub-id pub-id-type="doi">10.3897/zookeys.373.6556</pub-id></mixed-citation></tp:treatment-meta><tp:nomenclature><tp:taxon-name>
                        <tp:taxon-name-part taxon-name-part-type="genus">Primeuchroeus</tp:taxon-name-part>
                        <tp:taxon-name-part taxon-name-part-type="species">crassiceps</tp:taxon-name-part>
                        <object-id xmlns:xlink="http://www.w3.org/1999/xlink" xlink:type="simple">http://species-id.net/wiki/Primeuchroeus_crassiceps</object-id>
                    </tp:taxon-name><tp:taxon-authority>(Tsuneki, 1970)</tp:taxon-authority><xref ref-type="fig" rid="F1">Figs 1</xref><xref ref-type="fig" rid="F2"/><xref ref-type="fig" rid="F3"/><xref ref-type="fig" rid="F4">–18</xref><tp:nomenclature-citation-list><tp:nomenclature-citation><tp:taxon-name>Chrysis crassiceps</tp:taxon-name><comment><xref ref-type="bibr" rid="B10">Tsuneki 1970</xref>: 8.</comment></tp:nomenclature-citation><tp:nomenclature-citation><tp:taxon-name>Primeuchroeus crassiceps</tp:taxon-name><comment> (Tsuneki, 1970): <xref ref-type="bibr" rid="B2">Bohart 1988</xref>: 23; <xref ref-type="bibr" rid="B4">Kimsey and Bohart 1991</xref>: 541.</comment></tp:nomenclature-citation></tp:nomenclature-citation-list></tp:nomenclature><tp:treatment-sec sec-type="Materials"><title>Materials.</title><p>1♀ (SCAU), Yunnan, Gaoligongshan National Nature Reserve (<named-content xmlns:xlink="http://www.w3.org/1999/xlink" content-type="dwc:verbatimCoordinates" xlink:type="simple">24°49'N, 98°46'E</named-content>), 20–21.VII.2006, Jie Zeng, Juan-juan Ma &amp; Bin Xiao leg., No. CP0038; 4♀♀+2♂♂ (SCAU), Yunnan, Gaoligongshan National Nature Reserve, Mailongxia (<named-content xmlns:xlink="http://www.w3.org/1999/xlink" content-type="dwc:verbatimCoordinates" xlink:type="simple">25°50'23"N, 98°51'23"E</named-content>), 17.VIII.2005, Kai Wu leg., No. CP0039–0044.</p></tp:treatment-sec><tp:treatment-sec sec-type="Description"><title>Description.</title><p>Described after a female from Yunnan. Body length 4.3 mm (<xref ref-type="fig" rid="F1">Figs 1</xref>, <xref ref-type="fig" rid="F1">2</xref>). Forewing length 3.1 mm. MS = 0.7 MOD. F-I 2.0× as long as wide.</p><fig id="F1" position="float" orientation="portrait"><label>Figures 1, 2.</label><caption><p><italic><tp:taxon-name>Primeuchroeus crassiceps</tp:taxon-name></italic> (Tsuneki, 1970), female from Yunnan. <bold>1</bold> Habitus, dorsal view <bold>2</bold> habitus, lateral view.</p></caption><graphic xmlns:xlink="http://www.w3.org/1999/xlink" xlink:href="ZooKeys-373-043-g001.jpg" position="float" orientation="portrait" xlink:type="simple"/></fig><p><italic>Head</italic>. Scapal basin deep and impunctate, with transverse striae and a round pit anteromedially (<xref ref-type="fig" rid="F2">Fig. 3</xref>). F-I slightly longer than F-II (<xref ref-type="fig" rid="F2">Fig. 3</xref>). TFC absent (<xref ref-type="fig" rid="F2">Fig. 3</xref>).</p><p><italic>Mesosoma</italic>. Pronotum with anterior declivity polished and impunctate between the two pits (<xref ref-type="fig" rid="F2">Fig. 4</xref>); with an obtuse angle on each lateral margin (<xref ref-type="fig" rid="F2">Fig. 4</xref>), with sublateral carina complete and lateral depression shallow (<xref ref-type="fig" rid="F2">Fig. 6</xref>). Mesonotum with areolate punctures (<xref ref-type="fig" rid="F2">Fig. 4</xref>). Mesopleuron without enlarged foveae along episternal sulcus (<xref ref-type="fig" rid="F2">Fig. 6</xref>), without carina and projection (<xref ref-type="fig" rid="F2">Fig. 6</xref>). Forewing with discoidal cell faint outwardly (<xref ref-type="fig" rid="F2">Fig. 5</xref>); Rs short, 0.6 times as long as stigma, and ending obtusely (<xref ref-type="fig" rid="F2">Fig. 5</xref>). Propodeal angle sharp and pointing backwards (<xref ref-type="fig" rid="F2">Fig. 4</xref>).</p><fig id="F2" position="float" orientation="portrait"><label>Figures 3–9.</label><caption><p><italic><tp:taxon-name>Primeuchroeus crassiceps</tp:taxon-name></italic> (Tsuneki, 1970), female from Yunnan. <bold>3</bold> Head, anterior view <bold>4</bold> head, pronotum, mesonotum, metanotum, and propodeum, dorsal view <bold>5</bold> forewing <bold>6</bold> pronotum, mesopleuron and metapleuron, lateral view <bold>7</bold> metasoma, dorsal view <bold>8</bold> metasoma, ventral view <bold>9</bold> T-II and T-III, lateral view.</p></caption><graphic xmlns:xlink="http://www.w3.org/1999/xlink" xlink:href="ZooKeys-373-043-g002.jpg" position="float" orientation="portrait" xlink:type="simple"/></fig><!--PageBreak--><p><italic>Metasoma</italic>. T-I with sparser and considerably larger punctures than those on T-II and T-III (<xref ref-type="fig" rid="F2">Fig. 7</xref>). S-II spots separated by 1.7 MOD (<xref ref-type="fig" rid="F2">Fig. 8</xref>). T-III slightly bulging before pit row (<xref ref-type="fig" rid="F2">Fig. 9</xref>); apex of T-III round, without transparent rim (<xref ref-type="fig" rid="F2">Fig. 7</xref>); lateral margin of T-III nearly straight, without tooth (<xref ref-type="fig" rid="F2">Fig. 9</xref>).</p><p><italic>Colouration</italic>. Head and mesosoma metallic green, blackish along notauli. Mandible brown, with metallic green basally. Antenna black, with scape, pedicel and basal F-I metallic bluish-green. Tegula metallic bluish-green. Leg metallic bluish-green, with inner surface of tibia and tarsus brown. Metasoma metallic blue, with T-I metallic greenish-blue.</p><p><italic>Male</italic>. Body length 4.3 mm (<xref ref-type="fig" rid="F3">Figs 10</xref>, <xref ref-type="fig" rid="F3">11</xref>). Forewing length 3.1 mm. MS = 0.7 MOD. F-I 2.0× as long as wide. Subantennal space = 0.8 MOD. Differing from female as follows: vertex, mesosoma, T-I and T-II darker than those of female; forewing with discoidal cell more distinct than that of female (<xref ref-type="fig" rid="F4">Fig. 14</xref>); apex of T-III rounder than that of female, without angle medially (<xref ref-type="fig" rid="F4">Fig. 16</xref>).</p><fig id="F3" position="float" orientation="portrait"><label>Figures 10, 11.</label><caption><p><italic><tp:taxon-name>Primeuchroeus crassiceps</tp:taxon-name></italic> (Tsuneki, 1970), male from Yunnan. <bold>10</bold> Habitus, dorsal view <bold>11</bold> habitus, lateral view.</p></caption><graphic xmlns:xlink="http://www.w3.org/1999/xlink" xlink:href="ZooKeys-373-043-g003.jpg" position="float" orientation="portrait" xlink:type="simple"/></fig><fig id="F4" position="float" orientation="portrait"><label>Figures 12–18.</label><caption><p><italic><tp:taxon-name>Primeuchroeus crassiceps</tp:taxon-name></italic> (Tsuneki, 1970), male from Yunnan. <bold>12</bold> Head, anterior view <bold>13</bold> head, pronotum, mesonotum, metanotum, and propodeum, dorsal view <bold>14</bold> forewing <bold>15</bold> pronotum, mesopleuron and metapleuron, lateral view <bold>16</bold> metasoma, dorsal view <bold>17</bold> metasoma, ventral view <bold>18</bold> T-II and T-III, lateral view.</p></caption><graphic xmlns:xlink="http://www.w3.org/1999/xlink" xlink:href="ZooKeys-373-043-g004.jpg" position="float" orientation="portrait" xlink:type="simple"/></fig><p><italic>Variation</italic>. Females (n = 5). Body length 3.5–4.4 mm. Forewing length 3.0–3.4 mm. Rs 0.5–0.6 times as long as stigma. Metasoma with purple tints; F-I subequal to F-II. Males (n = 2). Body length 3.5–4.3 mm. Forewing length 3.0–3.1 mm.</p></tp:treatment-sec><tp:treatment-sec sec-type="Diagnosis"><title>Diagnosis.</title><p>F-I slightly longer than F-II. TFC absent. Pronotum with an obtuse angle on each lateral margin. Forewing with Rs short, 0.6 times as long as stigma, ending obtusely. Lateral margin of T-III nearly straight, without tooth.</p><!--PageBreak--></tp:treatment-sec><tp:treatment-sec sec-type="Distribution"><title>Distribution.</title><p>China (Taiwan, Yunnan).</p></tp:treatment-sec><tp:treatment-sec sec-type="Biology"><title>Biology.</title><p>Unknown. Collected in July and August.</p></tp:treatment-sec><tp:treatment-sec sec-type="Remark"><title>Remark.</title><p>According to <xref ref-type="bibr" rid="B2">Bohart (1988)</xref>, <italic><tp:taxon-name>Primeuchroeus crassiceps</tp:taxon-name></italic> belongs to the <italic>siamensis</italic> species-group.</p><!--PageBreak--></tp:treatment-sec><ref-list><ref id="B10"><mixed-citation xmlns:xlink="http://www.w3.org/1999/xlink" xlink:type="simple"><person-group><name name-style="western"><surname>Tsuneki</surname><given-names>K</given-names></name></person-group> (<year>1970</year>) <article-title>Ein beitrag zur goldwespen-fauna Formosas.</article-title><source>Etizenia</source><volume>49</volume>: <fpage>1</fpage>-<lpage>21</lpage>.</mixed-citation></ref><ref id="B2"><mixed-citation xmlns:xlink="http://www.w3.org/1999/xlink" xlink:type="simple"><person-group><name name-style="western"><surname>Bohart</surname><given-names>RM</given-names></name></person-group> (<year>1988</year>) <article-title>A key to species of the genus <italic>Primeuchroeus</italic> and descriptions of new species (Hymenoptera: Chrysididae).</article-title><source>Insecta Mundi</source><volume>2</volume>(<issue>1</issue>): <fpage>21</fpage>-<lpage>27</lpage>.</mixed-citation></ref><ref id="B4"><mixed-citation xmlns:xlink="http://www.w3.org/1999/xlink" xlink:type="simple"><person-group><name name-style="western"><surname>Kimsey</surname><given-names>LS</given-names></name><name name-style="western"><surname>Bohart</surname><given-names>RM</given-names></name></person-group> (<year>1991</year>) <source>The Chrysidid Wasps of the World.</source><publisher-name>Oxford University Press</publisher-name>, <publisher-loc>New York</publisher-loc>, <lpage>652</lpage> pp.</mixed-citation></ref></ref-list></tp:taxon-treatment>
