# Supplementary material for: Contributions to the knowledge of the Chinese Primeuchroeus Linsenmaier, 1968 (Hymenoptera, Chrysididae), with a key to species
Source: Zookeys. 2014 Jan 23;(373):43–56. doi: 10.3897/zookeys.373.6556 (PMC3909806; doi:10.3897/zookeys.373.6556)
Supplement: XML Treatment for Primeuchroeus kansitakuanus [file zookeys.373.6556-treatment3.xml]

<!DOCTYPE tp:taxon-treatment
  PUBLIC "-//TaxonX//DTD Taxonomic Treatment Publishing DTD v0 20100105//EN" "tax-treatment-NSO.dtd">
<tp:taxon-treatment xmlns:tp="http://www.plazi.org/taxpub"><tp:treatment-meta><mixed-citation publication-type="journal"><person-group><name><surname>Wei</surname><given-names>Na-sen</given-names></name><name><surname>Rosa</surname><given-names>Paolo</given-names></name><name><surname>Xu</surname><given-names>Zai-fu</given-names></name></person-group><article-title>Contributions to the knowledge of the Chinese <italic>Primeuchroeus</italic> Linsenmaier, 1968 (Hymenoptera, Chrysididae), with a key to species</article-title><source>Zookeys</source><day>23</day><month>1</month><year>2014</year><volume>2014</volume><issue>373</issue><fpage>43</fpage><lpage>56</lpage><pub-id pub-id-type="doi">10.3897/zookeys.373.6556</pub-id></mixed-citation></tp:treatment-meta><tp:nomenclature><tp:taxon-name>
                        <tp:taxon-name-part taxon-name-part-type="genus">Primeuchroeus</tp:taxon-name-part>
                        <tp:taxon-name-part taxon-name-part-type="species">kansitakuanus</tp:taxon-name-part>
                        <object-id xmlns:xlink="http://www.w3.org/1999/xlink" xlink:type="simple">http://species-id.net/wiki/Primeuchroeus_kansitakuanus</object-id>
                    </tp:taxon-name><tp:taxon-authority>(Tsuneki, 1970)</tp:taxon-authority><xref ref-type="fig" rid="F5">Figs 19</xref><xref ref-type="fig" rid="F6">–27</xref><tp:nomenclature-citation-list><tp:nomenclature-citation><tp:taxon-name>Chrysis kansitakuanus</tp:taxon-name><comment><xref ref-type="bibr" rid="B10">Tsuneki 1970</xref>: 9.</comment></tp:nomenclature-citation><tp:nomenclature-citation><tp:taxon-name>Primeuchroeus kansitakuanus</tp:taxon-name><comment> (Tsuneki, 1970): <xref ref-type="bibr" rid="B2">Bohart 1988</xref>: 23; <xref ref-type="bibr" rid="B4">Kimsey and Bohart 1991</xref>: 542.</comment></tp:nomenclature-citation></tp:nomenclature-citation-list></tp:nomenclature><tp:treatment-sec sec-type="Materials"><title>Materials.</title><p>1♀ (SCAU), Zhejiang, Lin’an, Mt. Qingliangfeng (<named-content xmlns:xlink="http://www.w3.org/1999/xlink" content-type="dwc:verbatimCoordinates" xlink:type="simple">30°04'N, 118°52'E</named-content>), 9.VIII.2005, Hong-ying Zhang leg., No. 200603255; 1♀ (SEM) Fujian, Da’an (<named-content xmlns:xlink="http://www.w3.org/1999/xlink" content-type="dwc:verbatimCoordinates" xlink:type="simple">27°51'12.80"N, 117°54'24.42"E</named-content>), 1.VII.1959, Gen-tao Jin &amp; Yang-ming Lin leg., No. 34022850; 1♀ (SCAU), Hubei, Jingmen, Jingshan (<named-content xmlns:xlink="http://www.w3.org/1999/xlink" content-type="dwc:verbatimCoordinates" xlink:type="simple">31°1'1'N, 113°78'10"E</named-content>), 15.VII.2009, Yuan Ye leg., No. CP0029; 13♀♀ (SCAU), Hunan, Mt. Huping, Shinianzigou (<named-content xmlns:xlink="http://www.w3.org/1999/xlink" content-type="dwc:verbatimCoordinates" xlink:type="simple">29°55'38"N, 118°48'48"E</named-content>), 9.VII.2009, Ya-li Tang leg., No. CP0002–0014; 4♀♀ (SCAU), Hunan, Mt. Huping, Shinianzigou, 9.VII.2009, Shi-hong Wang leg., No. CP0015–0018; 1♀ (SCAU), Hunan, Mt. Huping, Zongfeng (<named-content xmlns:xlink="http://www.w3.org/1999/xlink" content-type="dwc:verbatimCoordinates" xlink:type="simple">29°55'N, 118°48'E</named-content>), 9.VII.2009, Shi-hong Wang leg., No. CP0019; 1♀ (SCAU), Hunan, Mt. <!--PageBreak-->Huping, Shuawu village (<named-content xmlns:xlink="http://www.w3.org/1999/xlink" content-type="dwc:verbatimCoordinates" xlink:type="simple">29°55'N, 118°48'E</named-content>), 10.VII.2009, Li Ma leg., No. CP0020; 1♀ (SCAU), Hunan, Huaihua (<named-content xmlns:xlink="http://www.w3.org/1999/xlink" content-type="dwc:verbatimCoordinates" xlink:type="simple">27°33'17"N, 109°59'53"E</named-content>), VIII.2004, Jian-hua Zhou leg., No. CP0021; 2♀♀ (SCAU), Guangzhou, Wangzishan Forest Park (<named-content xmlns:xlink="http://www.w3.org/1999/xlink" content-type="dwc:verbatimCoordinates" xlink:type="simple">23°34'49"N, 113°13'21"E</named-content>), 20.V.2006, Ju-jian Chen &amp; Zai-fu Xu leg., No. CP0030, 0031; 4♀♀ (SCAU), Guangzhou, Liuxihe Forest Park (<named-content xmlns:xlink="http://www.w3.org/1999/xlink" content-type="dwc:verbatimCoordinates" xlink:type="simple">23°44'31"N, 113°47'0"E</named-content>), 20.VI.2004, Zai-fu Xu leg., No. CP0032–0035; 2♀♀ (SCAU), Guangdong, Chebaling National <!--PageBreak-->Nature Reserve (<named-content xmlns:xlink="http://www.w3.org/1999/xlink" content-type="dwc:verbatimCoordinates" xlink:type="simple">24°43'N, 114°14'E</named-content>), 22–28.VII.2008, Zai-fu Xu leg., No. CP0036, 0037; 1♀ (SCAU), Hainan, Mt. Wuzhi (<named-content xmlns:xlink="http://www.w3.org/1999/xlink" content-type="dwc:verbatimCoordinates" xlink:type="simple">18°51'N, 109°39'E</named-content>), 15–16.V.2008, Jing-xian Liu leg., No. 200800155; 1♀ (SCAU), Guizhou, Tianzhu (<named-content xmlns:xlink="http://www.w3.org/1999/xlink" content-type="dwc:verbatimCoordinates" xlink:type="simple">26°54'32"N, 109°12'22"E</named-content>), VIII.2009, Yang-wen Wang leg., No. CP0001; 2♀♀ (SCAU), Guizhou, Mayang River, Dahe Dam (<named-content xmlns:xlink="http://www.w3.org/1999/xlink" content-type="dwc:verbatimCoordinates" xlink:type="simple">28°38'12"N, 108°17'13"E</named-content>), 27.IX–2.X.2007, Jie-min Yao leg., No. CP0027, 0028; 3♀♀ (SCAU), Yunnan, Jinggu, Yunhai Reserve (<named-content xmlns:xlink="http://www.w3.org/1999/xlink" content-type="dwc:verbatimCoordinates" xlink:type="simple">23°29'37"N, 100°42'39"E</named-content>), 3.X.2004, Jing-xian Liu leg., No. CP0022–0024; 1♀ (SCAU), Yunnan, Yingjiang, Taiping village (<named-content xmlns:xlink="http://www.w3.org/1999/xlink" content-type="dwc:verbatimCoordinates" xlink:type="simple">24°39'29"N, 97°51'9"E</named-content>), 15.VIII.2005, Qiang Li leg., No. CP0025; 1♀ (SCAU), Yunnan, Chenggong, Luoyang (<named-content xmlns:xlink="http://www.w3.org/1999/xlink" content-type="dwc:verbatimCoordinates" xlink:type="simple">24°55'35'N, 102°48'37"E</named-content>), 8–19.VIII.2006, Qiang Li leg., No. CP0026.</p><!--PageBreak--></tp:treatment-sec><tp:treatment-sec sec-type="Description"><title>Description.</title><p>Described after a female from Guizhou. Body length 7.0 mm (<xref ref-type="fig" rid="F5">Figs 19</xref>, <xref ref-type="fig" rid="F5">20</xref>). Forewing length 4.6 mm. MS = 0.6 MOD. F-I 3.0× as long as wide.</p><fig id="F5" position="float" orientation="portrait"><label>Figures 19, 20.</label><caption><p><italic><tp:taxon-name>Primeuchroeus kansitakuanus</tp:taxon-name></italic> (Tsuneki, 1970), female from Guizhou. <bold>19</bold> Habitus, dorsal view <bold>20</bold> habitus, lateral view.</p></caption><graphic xmlns:xlink="http://www.w3.org/1999/xlink" xlink:href="ZooKeys-373-043-g005.jpg" position="float" orientation="portrait" xlink:type="simple"/></fig><p><italic>Head</italic>. Scapal basin deep, with transverse striae and punctures, with a round pit anteromedially (<xref ref-type="fig" rid="F6">Fig. 21</xref>). F-I dinstinctly longer than F-II (<xref ref-type="fig" rid="F6">Fig. 21</xref>). TFC distinct and double (<xref ref-type="fig" rid="F6">Fig. 21</xref>).</p><fig id="F6" position="float" orientation="portrait"><label>Figures 21–27.</label><caption><p><italic><tp:taxon-name>Primeuchroeus kansitakuanus</tp:taxon-name></italic> (Tsuneki, 1970), female from Guizhou. <bold>21</bold> Head, anterior view <bold>22</bold> pronotum, mesonotum, metanotum, and propodeum, dorsal view <bold>23</bold> forewing <bold>24</bold> pronotum, mesopleuron and metapleuron, lateral view <bold>25</bold> metasoma, dorsal view <bold>26</bold> metasoma, ventral view <bold>27</bold> T-II and T-III, lateral view.</p></caption><graphic xmlns:xlink="http://www.w3.org/1999/xlink" xlink:href="ZooKeys-373-043-g006.jpg" position="float" orientation="portrait" xlink:type="simple"/></fig><!--PageBreak--><p><italic>Mesosoma</italic>. Pronotum with anterior declivity polished and impunctate between the two pits (<xref ref-type="fig" rid="F6">Fig. 22</xref>); without angle on each lateral margin (<xref ref-type="fig" rid="F6">Fig. 22</xref>), without sublateral carina, but with lateral depression deep (<xref ref-type="fig" rid="F6">Fig. 24</xref>). Mesonotum with round punctures (<xref ref-type="fig" rid="F6">Fig. 22</xref>). Mesopleuron with enlarged foveae along episternal sulcus (<xref ref-type="fig" rid="F6">Fig. 24</xref>), with scrobal carina and a very small projection near scrobe (<xref ref-type="fig" rid="F6">Fig. 24</xref>). Forewing with discoidal cell distinct (<xref ref-type="fig" rid="F6">Fig. 23</xref>); Rs long, 2.4 times as long as stigma, sharply bent in the middle and nearly complete (<xref ref-type="fig" rid="F6">Fig. 23</xref>). Propodeal angle sharp and pointing backwards.</p><p><italic>Metasoma</italic>. T-I with sparser and considerably larger punctures than those on T-II and T-III (<xref ref-type="fig" rid="F6">Fig. 25</xref>). S-II spots separated by 3.0 MOD (<xref ref-type="fig" rid="F6">Fig. 26</xref>). T-III not bulging before pit row (<xref ref-type="fig" rid="F6">Fig. 27</xref>); apex of T-III obtusely angled medially, without transparent rim (<xref ref-type="fig" rid="F6">Fig. 25</xref>); lateral margin of T-III convex, with a small tooth basally (<xref ref-type="fig" rid="F6">Fig. 27</xref>).</p><p><italic>Colouration</italic>. Face metallic green. Mandible brown, with metallic green basally. Antenna black, with scape, pedicel and basal F-I metallic bluish-green. Vertex and mesosoma metallic bluish-green, with ocellar triangle, anterior part of pronotum, notauli, and metanotum black. Tegula blackish-brown. Leg metallic bluish-green, with tarsus testaceous. Metasoma metallic bluish-green.</p><p><italic>Variation</italic>. Females (n = 40). Body length 5.0–7.0 mm. Forewing length 3.4–4.6 mm. Rs 2.0–2.4 times as long as stigma.</p><p><italic>Male</italic>. Unknown.</p></tp:treatment-sec><tp:treatment-sec sec-type="Diagnosis"><title>Diagnosis.</title><p>F-I distinctly longer than F-II. TFC distinct and double. Forewing with Rs long, 2.0–2.4 times as long as stigma, and bent sharply in the middle. Lateral margin of T-III convex, with a small tooth basally.</p></tp:treatment-sec><tp:treatment-sec sec-type="Distribution"><title>Distribution.</title><p>China (Zhejiang, Hubei, Hunan, Taiwan, Fujian, Guangdong, Hainan, Guizhou, Yunnan); Vietnam; Malaysia.</p></tp:treatment-sec><tp:treatment-sec sec-type="Biology"><title>Biology.</title><p>Unknown. Collected from May to October.</p></tp:treatment-sec><tp:treatment-sec sec-type="Remarks"><title>Remarks.</title><p>According to <xref ref-type="bibr" rid="B2">Bohart (1988)</xref>, <italic><tp:taxon-name>Primeuchroeus kansitakuanus</tp:taxon-name></italic> belongs to the <italic>ghilianii</italic> species-group.</p></tp:treatment-sec><ref-list><ref id="B10"><mixed-citation xmlns:xlink="http://www.w3.org/1999/xlink" xlink:type="simple"><person-group><name name-style="western"><surname>Tsuneki</surname><given-names>K</given-names></name></person-group> (<year>1970</year>) <article-title>Ein beitrag zur goldwespen-fauna Formosas.</article-title><source>Etizenia</source><volume>49</volume>: <fpage>1</fpage>-<lpage>21</lpage>.</mixed-citation></ref><ref id="B2"><mixed-citation xmlns:xlink="http://www.w3.org/1999/xlink" xlink:type="simple"><person-group><name name-style="western"><surname>Bohart</surname><given-names>RM</given-names></name></person-group> (<year>1988</year>) <article-title>A key to species of the genus <italic>Primeuchroeus</italic> and descriptions of new species (Hymenoptera: Chrysididae).</article-title><source>Insecta Mundi</source><volume>2</volume>(<issue>1</issue>): <fpage>21</fpage>-<lpage>27</lpage>.</mixed-citation></ref><ref id="B4"><mixed-citation xmlns:xlink="http://www.w3.org/1999/xlink" xlink:type="simple"><person-group><name name-style="western"><surname>Kimsey</surname><given-names>LS</given-names></name><name name-style="western"><surname>Bohart</surname><given-names>RM</given-names></name></person-group> (<year>1991</year>) <source>The Chrysidid Wasps of the World.</source><publisher-name>Oxford University Press</publisher-name>, <publisher-loc>New York</publisher-loc>, <lpage>652</lpage> pp.</mixed-citation></ref></ref-list></tp:taxon-treatment>
