# Supplementary material for: Contributions to the knowledge of the Chinese Primeuchroeus Linsenmaier, 1968 (Hymenoptera, Chrysididae), with a key to species
Source: Zookeys. 2014 Jan 23;(373):43–56. doi: 10.3897/zookeys.373.6556 (PMC3909806; doi:10.3897/zookeys.373.6556)
Supplement: XML Treatment for Primeuchroeus yongdaerianus [file zookeys.373.6556-treatment4.xml]

<!DOCTYPE tp:taxon-treatment
  PUBLIC "-//TaxonX//DTD Taxonomic Treatment Publishing DTD v0 20100105//EN" "tax-treatment-NSO.dtd">
<tp:taxon-treatment xmlns:tp="http://www.plazi.org/taxpub"><tp:treatment-meta><mixed-citation publication-type="journal"><person-group><name><surname>Wei</surname><given-names>Na-sen</given-names></name><name><surname>Rosa</surname><given-names>Paolo</given-names></name><name><surname>Xu</surname><given-names>Zai-fu</given-names></name></person-group><article-title>Contributions to the knowledge of the Chinese <italic>Primeuchroeus</italic> Linsenmaier, 1968 (Hymenoptera, Chrysididae), with a key to species</article-title><source>Zookeys</source><day>23</day><month>1</month><year>2014</year><volume>2014</volume><issue>373</issue><fpage>43</fpage><lpage>56</lpage><pub-id pub-id-type="doi">10.3897/zookeys.373.6556</pub-id></mixed-citation></tp:treatment-meta><tp:nomenclature><tp:taxon-name>
                        <tp:taxon-name-part taxon-name-part-type="genus">Primeuchroeus</tp:taxon-name-part>
                        <tp:taxon-name-part taxon-name-part-type="species">yongdaerianus</tp:taxon-name-part>
                        <object-id xmlns:xlink="http://www.w3.org/1999/xlink" xlink:type="simple">http://species-id.net/wiki/Primeuchroeus_yongdaerianus</object-id>
                    </tp:taxon-name><tp:taxon-authority>Kim, 2013</tp:taxon-authority><tp:taxon-status xmlns:xlink="http://www.w3.org/1999/xlink" xlink:type="simple">new to China</tp:taxon-status><xref ref-type="fig" rid="F7">Figs 28</xref><xref ref-type="fig" rid="F8">–36</xref><tp:nomenclature-citation-list><tp:nomenclature-citation><tp:taxon-name>Primeuchroeus yongdaerianus</tp:taxon-name><comment><xref ref-type="bibr" rid="B3">Kim 2013</xref>: 95.</comment></tp:nomenclature-citation></tp:nomenclature-citation-list></tp:nomenclature><tp:treatment-sec sec-type="Materials"><title>Materials.</title><p>4♀♀ (SCAU), Yunnan, Gaoligongshan National Nature Reserve (<named-content xmlns:xlink="http://www.w3.org/1999/xlink" content-type="dwc:verbatimCoordinates" xlink:type="simple">24°49'N, 98°46'E</named-content>), 20–21.VII.2006, Jie Zeng, Juan-juan Ma &amp; Bin Xiao leg., No. CP0045–0048; 8♀♀ (SCAU), Yunnan, Gaoligongshan National Nature Reserve, Mailongxia (<named-content xmlns:xlink="http://www.w3.org/1999/xlink" content-type="dwc:verbatimCoordinates" xlink:type="simple">25°50'23"N, 98°51'23"E</named-content>), 17.VIII.2005, Kai Wu leg., No. CP0049–0056.</p></tp:treatment-sec><tp:treatment-sec sec-type="Description"><title>Description.</title><p>Described after a female from Yunnan. Body length 3.1 mm (<xref ref-type="fig" rid="F7">Figs 28</xref>, <xref ref-type="fig" rid="F7">29</xref>). Forewing length 2.5 mm. MS =1.2 MOD. F-I 2.5× as long as wide.</p><fig id="F7" position="float" orientation="portrait"><label>Figures 28, 29.</label><caption><p><italic><tp:taxon-name>Primeuchroeus yongdaerianus</tp:taxon-name></italic> Kim, 2013, female from Yunnan. <bold>28</bold> Habitus, dorsal view <bold>29</bold> habitus, lateral view.</p></caption><graphic xmlns:xlink="http://www.w3.org/1999/xlink" xlink:href="ZooKeys-373-043-g007.jpg" position="float" orientation="portrait" xlink:type="simple"/></fig><!--PageBreak--><p><italic>Head</italic>. Scapal basin deep and impunctate, with transverse striae and an elongate pit anteromedially (<xref ref-type="fig" rid="F8">Fig. 30</xref>). F-I slightly longer than F-II (<xref ref-type="fig" rid="F8">Fig. 30</xref>). TFC distinct and double (<xref ref-type="fig" rid="F8">Fig. 30</xref>).</p><fig id="F8" position="float" orientation="portrait"><label>Figures 30–36.</label><caption><p><italic><tp:taxon-name>Primeuchroeus yongdaerianus</tp:taxon-name></italic> Kim, 2013, female from Yunnan. <bold>30</bold> Head, anterior view <bold>31</bold> head, pronotum, mesonotum, metanotum, and propodeum, dorsal view <bold>32</bold> forewing <bold>33</bold> pronotum, mesopleuron and metapleuron, lateral view <bold>34</bold> metasoma, dorsal view <bold>35</bold> metasoma, ventral view <bold>36</bold> T-II and T-III, lateral view.</p></caption><graphic xmlns:xlink="http://www.w3.org/1999/xlink" xlink:href="ZooKeys-373-043-g008.jpg" position="float" orientation="portrait" xlink:type="simple"/></fig><p><italic>Mesosoma</italic>. Pronotum with anterior declivity polished and impunctate between two pits (<xref ref-type="fig" rid="F8">Fig. 31</xref>); with an indistinct angle on each lateral margin (<xref ref-type="fig" rid="F8">Fig. 31</xref>), with sublateral carina incomplete, and with lateral depression shallow (<xref ref-type="fig" rid="F8">Fig. 33</xref>). Mesonotum with areolate punctures (<xref ref-type="fig" rid="F8">Fig. 31</xref>). Mesopleuron without enlarged foveae along episternal sulcus (<xref ref-type="fig" rid="F8">Fig. 33</xref>), without scrobal carina and projection (<xref ref-type="fig" rid="F8">Fig. 33</xref>). Forewing with discoidal cell faint outwardly (<xref ref-type="fig" rid="F8">Fig. 32</xref>); Rs short, 0.6 times as long as stigma, and ending obtusely (<xref ref-type="fig" rid="F8">Fig. 32</xref>). Propodeal angle sharp and pointing backwards (<xref ref-type="fig" rid="F8">Fig. 31</xref>).</p><!--PageBreak--><p><italic>Metasoma</italic>. T-I with sparser and considerably larger punctures than those on T-II and T-III (<xref ref-type="fig" rid="F8">Fig. 34</xref>). S-II spots separated by 2.3 MOD (<xref ref-type="fig" rid="F8">Fig. 35</xref>). T-III slightly bulging before pit row (<xref ref-type="fig" rid="F8">Fig. 36</xref>); apex of T-III round, with broad testaceous transparent rim (<xref ref-type="fig" rid="F8">Fig. 34</xref>); lateral margin of T-III nearly straight, without tooth (<xref ref-type="fig" rid="F8">Fig. 36</xref>).</p><!--PageBreak--><p><italic>Colouration</italic>. Face metallic green, with yellow reflections. Mandible brown, with metallic green basally. Antenna black, with scape metallic green. Vertex, pronotum, mesonotum, and metanotum metallic bluish-green. with black colour. Tegula blackish-brown, with metallic blue hints. Leg with coxa and femur metallic green; tibia mostly brown, with slight metallic reflections; tarsus brown. Metasoma mostly black, with metallic green reflections posteriorly and laterally on each segment.</p><p><italic>Variation</italic>. Females (n = 12). Body length 2.6–4.1 mm. Forewing length 2.4–3.1 mm. F-I subequal to F-II. Rs 0.6–0.7 times as long as stigma.</p><p><italic>Male</italic>. No available specimens for this study.</p></tp:treatment-sec><tp:treatment-sec sec-type="Diagnosis"><title>Diagnosis.</title><p>TFC distinct and double. Forewing with Rs short, 0.6 times as long as stigma, and ending obtusely. Lateral margin of T-III nearly straight, without tooth.</p></tp:treatment-sec><tp:treatment-sec sec-type="Distribution"><title>Distribution.</title><p>China (Yunnan); Korea.</p></tp:treatment-sec><tp:treatment-sec sec-type="Biology"><title>Biology.</title><p>Unknown. Collected in July and August.</p></tp:treatment-sec><tp:treatment-sec sec-type="Remarks"><title>Remarks.</title><p>According to <xref ref-type="bibr" rid="B3">Kim (2013)</xref>, <italic><tp:taxon-name>Primeuchroeus yongdaerianus</tp:taxon-name></italic> belongs to the siamensis species-group. It is the first record to the Oriental region and to China. The specimens from Yunnan vary from those from Korea by tibia and tarsus brown, and with metallic blue on S-III.</p></tp:treatment-sec><ref-list><ref id="B3"><mixed-citation xmlns:xlink="http://www.w3.org/1999/xlink" xlink:type="simple"><person-group><name name-style="western"><surname>Kim</surname><given-names>JK</given-names></name></person-group> (<year>2013</year>) <article-title>Description of a new species of the genus <italic>Primeuchroeus</italic> Linsenmaier, 1968 (Hymenoptera, Chrysididae) from Korea and redescription of <italic>P. malayensis</italic> (Linsenmaier, 1982).</article-title><source>Zootaxa</source><volume>3686</volume>(<issue>1</issue>): <fpage>95</fpage>-<lpage>98</lpage>. doi: <ext-link ext-link-type="uri" xlink:href="http://dx.doi.org/10.11646/zootaxa.3686.1.7" xlink:type="simple">10.11646/zootaxa.3686.1.7</ext-link></mixed-citation></ref></ref-list></tp:taxon-treatment>
